# Supplementary material for: The Prevalence of Nutritional Anaemia in Brazilian Pregnant Women: A Systematic Review and Meta-Analysis
Source: Int J Environ Res Public Health. 2023 Jan 13;20(2):1519. doi: 10.3390/ijerph20021519 (PMC9859559; doi:10.3390/ijerph20021519)
Supplement: Supplementary file 1 [file ijerph-20-01519-s001.zip]

Archive with 1 entries (1 files):
- ijerph-2091012-supplementary.docx
